# Supplementary material for: Chemokines modulate glycan binding and the immunoregulatory activity of galectins
Source: Commun Biol. 2021 Dec 20;4:1415. doi: 10.1038/s42003-021-02922-4 (PMC8688422; doi:10.1038/s42003-021-02922-4)
Supplement: Supplementary file 4 — Supplementary Data [file 42003_2021_2922_MOESM4_ESM.xlsx]

## Sheet: Key
Supplementary Data to:
Chemokines modulate glycan binding and the immunoregulatory activity of galectins.
Lucía Sanjurjo, Iris A. Schulkens, Pauline Touarin, Roy Heusschen, Ed Aanhane, Kitty C.M. Castricum, Tanja D. De Gruijl, Ulf J. Nilsson, Hakon Leffler, Arjan W. Griffioen, Latifa Elantak, Rory R. Koenen, Victor L.J.L. Thijssen
Figure (Excel sheet)	Figure panel	Data
Figure 1	Figure 1b-e	Original scans of Western blots
Figure 3	Figure 3a	Fluorescent polarization: Anisotropy
	Figure 3b	Fluorescent polarization: Anisotropy
	Figure 3c	Fluorescent polarization: Anisotropy
Figure 4	Figure 4a	FACS Apoptosis Jurkat: % of annexinV positive cells
	Figure 4b	FACS Apoptosis Jurkat: % of annexinV positive cells
	Figure 4c	FACS Apoptosis Jurkat: % of annexinV positive cells
	Figure 4d	FACS Apoptosis Jurkat: % of annexinV positive cells
	Figure 4e	FACS Apoptosis Jurkat: % of annexinV positive cells
	Figure 4f	FACS Apoptosis Jurkat: % of annexinV positive cells
Figure 5	Figure 5a	FACS Apoptosis PBMCs: % of annexinV positive cells
	Figure 5b	FACS Apoptosis PBMCs: % of annexinV positive cells
	Figure 5c	FACS Apoptosis PBMCs: % of annexinV positive cells
	Figure 5d	FACS Apoptosis PBMCs: % of annexinV positive cells
	Figure 5e	FACS Apoptosis PBMCs: % of annexinV positive cells
	Figure 5f	FACS Apoptosis PBMCs: % of annexinV positive cells

## Sheet: Figure 3
Panel a	TDGA probe
[hGal-1 C3S] (µM)	Gal-1 alone	Gal-1 alone	Gal-1 alone	Gal-1 alone	Gal-1 alone	Gal-1 alone	Gal-1 alone	Gal-1+PF4	Gal-1+PF4	Gal-1+PF4	Gal-1+PF4	Gal-1+PF4+heparin
10	166.6	174.3	175.3	175	171.8	166.4	165.4	220.5	244.9	228	223.6	166.1
3.3	148.3	164.4	165.5	161.3	155.5	150.7	151.6	229.1	232.6	231.8	226.8	150
1.1	117.5	140.9	141.5	128.9	117.7	118.3	121.1	219.1	214.3	220.5	215.4	116.8
0.36	76.8	98.2	97.4	80.2	69.6	66.6	74.8	194.4	209.2	201	202.2	74.3
0.12	47.2	55	55.4	46.6	42	39.4	45.1	172	180.8	163.8	163.3	46.5
0.04	36.6	39.3	39.2	35.2	35.2	33.6	34	85.5	83.7	84.1	84.1	36.3
0.01	35.4	34.8	34.5	34.3	33.8	33.5	32.8	62.1	61.9	63.2	65.2	36
0.004	35.7	34	33.9	34	33.9	33.4	32.7	56.6	54.9	64.3	63.3	35.7
0.001	35.8	34	34.1	34	33.4	34.1	32.7	57.5		59.9	58.5	35.1
0.0005	36.5	34.5	34.3	33.8	32.5	34.1	33.6	57.9		65.9	62.7	35.6
Panel b	LNT probe
[hGal-1 C3S] (µM)	Gal-1 alone	Gal-1 alone	Gal-1+PF4	Gal-1+PF4
100	26.9	39.9	41.3	42.5
33.3333	34.2	33.4	67.3	71.3
11.1111	32.5	32.9	154.4	131.5
3.7037	32.7	32.8	223.3	183.7
1.23457	32	31.1	229.2	196.1
0.411523	32.4	31.9	183.3	146.2
0.137174	32.5	31.2	87.9	77
0.0457247	31.6	31.7	54	44.8
0.0152416	32.4	32.6	46.4	45.8
0.0005	33.4	33.8	46.1	44.9
Panel c	TDGA probe + ASF
[ASF] (µM)	Gal-1 alone	Gal-1 alone	Gal-1+PF4	Gal-1+PF4
125	109.3	117.4	36.2	28.6
25	127.1	115.7	36.4	29.6
5	136	134.6	35.4	33.1
1	140	139.9	52.8	45.6
0.2	140.8	156.6	84.6	93.3
0.04	125.8	149.7	125.5	105.2
0.008	136.4	133.4	135.9	108.9
0.0016	132.9	142.3	137.9	116.4
0.00032	141.5	136.3	141.7	121
5e-06	139.5	152	135.6	118

## Sheet: Figure 4
Panel a
	Blank	CXCL4	CXCL8	CCL5	Control	CXCL4	CXCL8	CCL5
Experiment 1	6.54	7.73	6.9	6.39	32.49	49.78	41.41	34.74
Experiment 2	7.39	6.51	7.67	6.53	41.75	51.05	44.05	40
Experiment 3	16.68	17.74	10	18.36	35.66	46.5	40.12	37.84
Experiment 4	11.3	7.31	15.6	7.73	36.38	42.74	39.94	31.76
					+Galectin-1 6 microM
Panel b
	0 μM CXCL4	1.5 μM CXCL4	3 μM CXCL4	6 μM CXCL4	12 μM CXCL4
Experiment 1	21.75	23.85	28.67	42.77	51.7
Experiment 2	28.105	33.93	35.43	52.6	57.61
Experiment 3	41.86	51.89	51.4	60.96	59.81
Experiment 4	31.33	31.49	34.91	35.61	38.36
	+Galectin-1 6 microM
Panel c
	RPMI	CXCL4	RPMI	CXCL4	RPMI	CXCL4
Experiment 1	28.105	52.6	7.06	6.07	32.99	46.38
Experiment 2	44.38	52.43	10.44	6.07	42.45	39.82
Experiment 3	42.09	50.98	11.45	10.52	40.67	41.4
Experiment 4	37.11	49.9	4.56	6.25	33.58	29.51
			+Lactose		+Heparin
Panel d
	Blank	Control	CXCL4	CXCL8	CCL5
Experiment 1	7.95	45.53	48.93	49.2	30.04
Experiment 2	11.3	37.92	42.52	44.31	31.44
Experiment 3	6.64	42.49	43.47	39.45	26.06
Experiment 4	7.39	42.48	38.42	41.54	29.08
Experiment 5	22.41	48.42	47.27	53.03	23.645
Experiment 6	20.35	52.8	52.8	52.8	42.28
		+Galectin-9 36nM
Panel e
	0 nM CCL5	18 nM CCL5	36 nM CCL5	72 nM CCL5	144 nM CCL5
Experiment 1	66.72	53.78	53.89	44.9	40.24
Experiment 2	62.8	59.25	47.28	58.05	43.82
Experiment 3	59.51	45.06	44.37	37.89	33.61
	+Galectin-9 36nM
Panel f
	RPMI	CXCL4	RPMI	CXCL4
Experiment 1	52.8	43.82	14.86	20.38
Experiment 2	66.79	40.24	22.94	19.36
Experiment 3	58.99	44.16	26.12	29.76
			+Lactose

## Sheet: Figure 5
Panel a
	RPMI	Gal-1	Gal-1/CXCL4	Gal-9	Gal-9/CCL5
Donor 1	6.13	17.3	24.19	28.59	31.46
Donor 2	11.54	15.41	22.54	34	25.91
Donor 3	20.36	21.48	28.06	30	24.85
Donor 4	9.72	15.32	16.66	20.34	26.66
Donor 5	20.51	20.96	26.88	34.06	40.34
Donor 6	16.98	20.07	24.17	28.48	31.33
Donor 7	15.63	14.36	11.03	15.87	17.16
Donor 8	11.8	13.06	7.93	9.47	6.65
Donor 9	10.48	17.2	21.08	18.01	18.44
Donor 10	14.21	17.73	29.82	31.89	22.94
Donor 11	17.8	29.51	33.54	29.79	25.07
Panel b
	RPMI	Gal-1	Gal-1/CXCL4	Gal-9	Gal-9/CCL5
Donor 1	19.26	25.42	24.52	34.36	32.87
Donor 2	15.11	15.13	41.44	50.46	44.51
Donor 3	34.92	36.42	40.55	46.33	48.4
Donor 4	37.12	47.15	61.3	66.9	48.5
Donor 5	28.76	35.32	46.51	52.75	42.44
Donor 6	35.33	37.79	35.51	54.76	38.23
Donor 7	19.85	26.5	26.17	34.12	25.6
Donor 8	17.36	22.32	31.98	24.16	21.49
Donor 9	33.43	33.73	44.41	37.95	33.85
Donor 10	21.4	25.59	33.49	41.43	15.68
Donor 11	24.34	37.5	47.48	46.35	17.96
	+PHA-L
Panel c	CD3+
	RPMI	Gal-1	Gal-1/CXCL4
Donor 1	7.98522	14.6954	25.9603
Donor 2	10.822	12.1565	13.5853
Donor 3	10.362	13.1956	18.8138
Donor 4	6.56805	17.9757	31.9962
Donor 5	12.6782	16.1473	22.4077
Donor 6	14.8166	16.7164	13.6382
Donor 7	11.0228	14.3646	18.2866
Donor 9	23.63	27.09	30.16
Donor 10	11.7721	9.57052	10.978
Donor 11	18.2526	30.0968	33.3443
	+PHA-L
Panel d	CD3+/CD4+					CD3+/CD8+
	RPMI	Gal-1	Gal-1/CXCL4			RPMI	Gal-1	Gal-1/CXCL4
Donor 1	11.4241	22.6917	22.7332		Donor 1	8.46774	10.5426	20.3524
Donor 2	12.135	21.1758	26.4852		Donor 2	9.76277	13.9902	17.0297
Donor 8	16.6826	24.1477	22.7857		Donor 3	16.737	15.6038	21.8554
Donor 9	19.5107	23.2365	24.838		Donor 4	15.3431	44.1423	63.3523
Donor 10	14.7252	11.2645	7.05002		Donor 5	39.4366	29.2414	44.6565
Donor 11	22.6576	40.0928	29.7111		Donor 6	25.8303	30.1607	24.6006
	+PHA-L				Donor 7	16.2679	19.9711	22.9709
					Donor 8	33.7411	27.0247	44.5881
					Donor 9	37.7358	38.8013	44.9102
					Donor 10	10.935	8.69906	16.8094
					Donor 11	18.2495	22.1862	39.8936
						+PHA-L
Panel e	CD3+
	RPMI	Gal-9	Gal-9/CCL5
Donor 1	7.98522	35.0564	33.9436
Donor 2	10.822	29.3593	27.2263
Donor 4	6.56805	43.8435	41.4265
Donor 5	12.6782	42.9124	39.7646
Donor 6	14.8166	35.2813	29.6254
Donor 7	11.0228	20.9665	16.2116
Donor 9	23.63	36.23	22.25
Donor 10	11.7721	13.4824	7.00793
Donor 11	18.2526	29.4774	14.7664
	+PHA-L
Panel f	CD3+/CD4+					CD3+/CD8+
	RPMI	Gal-9	Gal-9/CCL5			RPMI	Gal-9	Gal-9/CCL5
Donor 1	11.4241	43.9311	34.3686		Donor 1	8.46774	36.1002	32.9156
Donor 2	12.135	40.7921	37.893		Donor 2	9.76277	30.1954	27.5903
Donor 8	16.6826	22.9311	19.3985		Donor 3	16.737	17.7419	29.7521
Donor 9	19.5107	29.4903	24.533		Donor 4	15.3431	63.7771	65.2284
Donor 10	14.7252	28.5267	7.98333		Donor 5	39.4366	61.4679	70.5882
Donor 11	22.6576	28.9563	16.2111		Donor 6	25.8303	60.2495	49.2727
	+PHA-L				Donor 7	16.2679	28.6942	21.9381
					Donor 8	33.7411	50.0549	45.2632
					Donor 9	37.7358	62.5	54.9451
					Donor 10	10.935	20.7071	5.57823
					Donor 11	18.2495	35.8521	12.2521
						+PHA-L
